# Supplementary material for: Who is paid in pay-for-performance? Inequalities in the distribution of financial bonuses amongst health centres in Zimbabwe
Source: Health Policy Plan. 2022 Jan 29;37(4):429–39. doi: 10.1093/heapol/czab154 (PMC9006063; doi:10.1093/heapol/czab154)
Supplement: czab154_Supp [file czab154_supp.zip]

Archive with 2 entries (1 files):
- czab154_Supp/Appendix.docx
- czab154_Supp/
